# Supplementary material for: Non-Canonical Wnt16 and microRNA-145 Mediate the Response of Human Bone Marrow Stromal Cells to Additively Manufactured Porous 3-Dimensional Biomimetic Titanium–Aluminum–Vanadium Constructs
Source: Cells. 2025 Feb 1;14(3):211. doi: 10.3390/cells14030211 (PMC11816670; doi:10.3390/cells14030211)
Supplement: Supplementary file 1 [file cells-14-00211-s001.zip]

Archive with 1 entries (1 files):
- cells-3359694-supplementary.pdf
